# Supplementary material for: Semi-automated title-abstract screening using natural language processing and machine learning
Source: Syst Rev. 2024 Nov 1;13:274. doi: 10.1186/s13643-024-02688-w (PMC11529237; doi:10.1186/s13643-024-02688-w)
Supplement: Supplementary file 1 — Supplementary Material 1. [file 13643_2024_2688_MOESM1_ESM.zip]

Archive with 7 entries (7 files):
- bert.py
- ExampleData.csv
- gpt2.py
- machine_learning.py
- README.txt
- text_processing.R
- tutorial.Rproj
