# Supplementary material for: Semi-automated title-abstract screening using natural language processing and machine learning
Source: Syst Rev. 2024 Nov 1;13:274. doi: 10.1186/s13643-024-02688-w (PMC11529237; doi:10.1186/s13643-024-02688-w)
Supplement: Supplementary file 1 — Supplementary Material 1. [file 13643_2024_2688_MOESM1_ESM.zip › bert.py]

import torch
from transformers import AutoTokenizer, DistilBertTokenizer, AutoModelForSequenceClassification, TrainingArguments, Trainer, DataCollatorWithPadding
import transformers
import evaluate
from datasets import Dataset
import pandas as pd
import numpy as np
import pickle
from sklearn.metrics import roc_auc_score

auc = roc_auc_score

tokenizer = AutoTokenizer.from_pretrained("allenai/scibert_scivocab_uncased")

def preprocess_function(examples):
    return tokenizer(examples["text"], truncation=True)

with open('ExampleData.csv') as file:
    df = pd.read_csv(file, sep=";")
    
folds = pd.read_csv("Identifier_fold_matching.csv", sep = ";")
folds = folds[["ID", "identifier", "Fold"]] 
df = pd.merge(df, folds, on = ["ID", "identifier"])
df = df.dropna()
id2label = {0: "exclude", 1: "include"}
label2id = {"exclude": 0, "include": 1}

accuracy = evaluate.load("leslyarun/fbeta_score")
def compute_metrics(eval_pred):
    predictions, labels = eval_pred
    predictions = np.argmax(predictions, axis=1)
    return accuracy.compute(predictions=predictions, references=labels, beta=2) 

training_args = TrainingArguments(
    output_dir="sbert_finetuned", 
    learning_rate=1e-5,
    per_device_train_batch_size=20,
    per_device_eval_batch_size=20,
    num_train_epochs = 3,
    weight_decay=0.01,
    evaluation_strategy="epoch",
    save_strategy="epoch",
    load_best_model_at_end=False,
    push_to_hub=False
)

class CustomTrainer(Trainer):
    def compute_loss(self, model, inputs, return_outputs=False):
        labels = inputs.get("labels")
        outputs = model(**inputs)
        logits = outputs.get("logits")
        loss_fct = torch.nn.CrossEntropyLoss(weight=torch.tensor([1.0, 4.0], device=model.device))
        loss = loss_fct(logits.view(-1, self.model.config.num_labels), labels.view(-1))
        return (loss, outputs) if return_outputs else loss


# according to https://discuss.huggingface.co/t/get-using-the-call-method-is-faster-warning-with-datacollatorwithpadding/23924/5
# the following warning can be ignored
#You're using a DistilBertTokenizerFast tokenizer. Please note that with a fast tokenizer, using the `__call__` method is faster than using a method to encode the text followed by a call to the `pad` method to get a padded encoding.
bert_results = {}
auc_values = np.zeros(9)

for i in range(9):
    j = i+1
    print("Fold "+str(j))
    df_train = df[df["Fold"] <= j]
    text_train = [tokenizer(str(b)+str(a), truncation=True, max_length=512) for a, b in zip(df_train[["abstract"]].values.tolist(), df_train[["title"]].values.tolist())]
    decision_train = df_train[["decision_TIAB"]].values.tolist()
    text_train = [t["input_ids"] for t in text_train]
    ds_train = Dataset.from_dict({"input_ids": text_train,
                                  "label": [int(d == ["include"] or d == ["maybe"]) for d in decision_train]})
    assert np.sum(ds_train["label"]) > 0

    df_test = df[df["Fold"] > j]
    text_test = [tokenizer(str(b)+str(a), truncation=True, max_length=512) for a, b in zip(df_test[["abstract"]].values.tolist(), df_test[["title"]].values.tolist())]
    decision_test = df_test[["decision_TIAB"]].values.tolist()
    text_test = [t["input_ids"] for t in text_test]
    ds_test = Dataset.from_dict({"input_ids": text_test,
                                 "label": [int(d == ["include"] or d == ["maybe"]) for d in decision_test]})
    assert np.sum(ds_test["label"]) > 0


    model = AutoModelForSequenceClassification.from_pretrained('allenai/scibert_scivocab_uncased',
                                                                num_labels = 2,
                                                                label2id=label2id, id2label=id2label)


    trainer = CustomTrainer(
        model=model,
        args=training_args,
        train_dataset=ds_train,
        eval_dataset=ds_test,
        tokenizer=tokenizer,
        compute_metrics=compute_metrics
    )
    for cb in trainer.callback_handler.callbacks:
        if isinstance(cb, transformers.integrations.NeptuneCallback):
            trainer.callback_handler.remove_callback(cb)


    trainer.train()
    trainer.save_model("transformers_fold"+str(j))
    model = AutoModelForSequenceClassification.from_pretrained("transformers_fold"+str(j))
    new_dataset = (df_test["title"] + " " + df_test["abstract"]).tolist()
    tokenizer2 = DistilBertTokenizer.from_pretrained('allenai/scibert_scivocab_uncased')
    predicted_include = np.zeros(len(new_dataset))
    for k in range(len(new_dataset)):
        encoded_inputs = tokenizer2(new_dataset[k], padding=True, truncation=True, 
                                    max_length=512, return_tensors='pt')
        logits = model(**encoded_inputs).logits
        probs = torch.softmax(logits, dim=1)
        probs = probs.detach().numpy()
        predicted_include[k] = probs[:,1]

    bert_results[j] = {}
    bert_results[j]["predicted"] = predicted_include

    true_include = ds_test["label"][0:len(predicted_include)]
    bert_results[j]["true"] = true_include

    auc_values[i] = auc(y_score=predicted_include, y_true=true_include)
    bert_results[j]["auc"] = auc_values[i]

with open('bert_results.pkl', 'wb') as fp:
    pickle.dump(bert_results, fp)
print('dictionary saved successfully to file')
