# Supplementary material for: Semi-automated title-abstract screening using natural language processing and machine learning
Source: Syst Rev. 2024 Nov 1;13:274. doi: 10.1186/s13643-024-02688-w (PMC11529237; doi:10.1186/s13643-024-02688-w)
Supplement: Supplementary file 1 — Supplementary Material 1. [file 13643_2024_2688_MOESM1_ESM.zip › ExampleData.csv]

ID	identifier	decision_TIAB	decision_VT	author	title	abstract
1	Doe 2019a	exclude	exclude	John Doe 2019	A beautiful paper	Lorem ipsum dolor sit amet, consectetuer adipiscing elit. Maecenas porttitor congue massa. Fusce posuere, magna sed pulvinar ultricies, purus lectus malesuada libero, sit amet commodo magna eros quis urna.
2	Doe 2019b	exclude	exclude	John Doe and Jane Roe 2019	A very beautiful paper	Nunc viverra imperdiet enim. Fusce est. Vivamus a tellus. Pellentesque habitant morbi tristique senectus et netus et malesuada fames ac turpis egestas. Proin pharetra nonummy pede. Mauris et orci.
3	Doe 2020	include	exclude	John Doe and Jane Roe 2020	An enormously interesting paper	Aenean nec lorem. In porttitor. Donec laoreet nonummy augue. Suspendisse dui purus, scelerisque at, vulputate vitae, pretium mattis, nunc. Mauris eget neque at sem venenatis eleifend. Ut nonummy.
4	Turing 1952	include	include	Alan Mathison Turing	The chemical basis of morphogenesis	It is suggested that a system of chemical substances, called morphogens, reacting together and diffusing through a tissue, is adequate to account for the main phenomena of morphogenesis. Such a system, although it may originally be quite homogeneous, may later develop a pattern or structure due to an instability of the homogeneous equilibrium, which is triggered off by random disturbances. Such r…
5	Author 1990	exclude	exclude	Author	A paper without abstract	NA
