# Supplementary material for: Semi-automated title-abstract screening using natural language processing and machine learning
Source: Syst Rev. 2024 Nov 1;13:274. doi: 10.1186/s13643-024-02688-w (PMC11529237; doi:10.1186/s13643-024-02688-w)
Supplement: Supplementary file 1 — Supplementary Material 1. [file 13643_2024_2688_MOESM1_ESM.zip › gpt2.py]

import torch
from transformers import GPT2Config, AutoTokenizer, GPT2Tokenizer, GPT2Model, GPT2ForSequenceClassification, TrainingArguments, Trainer
import transformers
import evaluate
from datasets import Dataset
import pandas as pd
import numpy as np
import pickle
from sklearn.metrics import roc_auc_score

auc = roc_auc_score

with open('ExampleData.csv') as file:
    df = pd.read_csv(file, sep=";")

folds = pd.read_csv("Identifier_fold_matching.csv", sep = ";")
folds = folds[["ID", "identifier", "Fold"]] 
df = pd.merge(df, folds, on = ["ID", "identifier"])
df = df.dropna()


gpt_results = {}
auc_values = np.zeros(9)

for i in range(9):
    j=i+1
    tokenizer = GPT2Tokenizer.from_pretrained('gpt2')
    tokenizer.pad_token = tokenizer.eos_token 

    df_train = df[df["Fold"] <= j]
    text_train = [tokenizer(str(b)+str(a), truncation=True, max_length=512) for a, b in zip(df_train[["abstract"]].values.tolist(), df_train[["title"]].values.tolist())]
    decision_train = df_train[["decision_TIAB"]].values.tolist()
    text_train = [t["input_ids"] for t in text_train]
    ds_train = Dataset.from_dict({"input_ids": text_train,
                                "label": [int(d == ["include"] or d == ["maybe"]) for d in decision_train]})
    assert np.sum(ds_train["label"]) > 0

    df_test = df[df["Fold"] > j]
    text_test = [tokenizer(str(b)+str(a), truncation=True, max_length=512) for a, b in zip(df_test[["abstract"]].values.tolist(), df_test[["title"]].values.tolist())]
    decision_test = df_test[["decision_TIAB"]].values.tolist()
    text_test = [t["input_ids"] for t in text_test]
    ds_test = Dataset.from_dict({"input_ids": text_test,
                                "label": [int(d == ["include"] or d == ["maybe"]) for d in decision_test]})
    assert np.sum(ds_test["label"]) > 0


    model_config = GPT2Config.from_pretrained('gpt2', num_labels=2,
                                            pad_token_id = tokenizer.pad_token_id)

    # Load pre-trained GPT-2 model
    model = GPT2ForSequenceClassification.from_pretrained('gpt2', config=model_config)


    # Define the training arguments
    training_args = TrainingArguments(
        output_dir='./results',
        num_train_epochs=3,
        per_device_train_batch_size=8,
        per_device_eval_batch_size=8,
        warmup_steps=500,
        weight_decay=0.01,
        logging_dir='./logs',
        logging_steps=10,
        evaluation_strategy='epoch',
    )

    # Create a trainer instance
    trainer = Trainer(
        model=model,
        args=training_args,
        train_dataset=ds_train,
        eval_dataset=ds_test,
        tokenizer=tokenizer,
    )

    # Fine-tune the model
    trainer.train()
    trainer.save_model("gpt_fold"+str(j))

    # Evaluate
    model = GPT2ForSequenceClassification.from_pretrained("gpt_fold"+str(j), config=model_config)
    new_dataset = (df_test["title"] + " " + df_test["abstract"]).tolist()
    tokenizer2 = GPT2Tokenizer.from_pretrained('gpt2')
    tokenizer2.pad_token = tokenizer2.eos_token 
    predicted_include = np.zeros(len(new_dataset))
    for k in range(len(new_dataset)):
        encoded_inputs = tokenizer2(new_dataset[k], padding=True, truncation=True, return_tensors='pt')
        logits = model(**encoded_inputs).logits
        probs = torch.softmax(logits, dim=1)
        probs = probs.detach().numpy()
        predicted_include[k] = probs[:,1]

    gpt_results[j] = {}
    gpt_results[j]["predicted"] = predicted_include

    true_include = ds_test["label"][0:len(predicted_include)]
    gpt_results[j]["true"] = true_include

    auc_values[i] = auc(y_score=predicted_include, y_true=true_include)
    gpt_results[j]["auc"] = auc_values[i]
    

with open('gpt_results.pkl', 'wb') as fp:
    pickle.dump(gpt_results, fp)
print('dictionary saved successfully to file')
