# Supplementary material for: Semi-automated title-abstract screening using natural language processing and machine learning
Source: Syst Rev. 2024 Nov 1;13:274. doi: 10.1186/s13643-024-02688-w (PMC11529237; doi:10.1186/s13643-024-02688-w)
Supplement: Supplementary file 1 — Supplementary Material 1. [file 13643_2024_2688_MOESM1_ESM.zip › machine_learning.py]

import pandas as pd
import numpy as np
from sklearn.model_selection import StratifiedKFold, GridSearchCV
from sklearn.preprocessing import StandardScaler
from sklearn.metrics import balanced_accuracy_score, roc_auc_score
import random
from sklearn.feature_selection import SelectFromModel
from sklearn.linear_model import LogisticRegression
import pickle

random.seed(2023)


# read data
with open('DataMatrix.csv') as file:
    df = pd.read_csv(file, sep=";")


# Parameters
X_scaler = StandardScaler()
n_splits = 5
score = roc_auc_score


# feature selection
def feature_selection(X_train, X_val, y_train):
  model_to_select = LogisticRegression(penalty="elasticnet", solver='saga', random_state=0, max_iter=1000, C=0.1, l1_ratio=0.8)
  X_train_scaled = X_scaler.fit_transform(X_train)
  selector = model_to_select.fit(X_train_scaled, y_train)
  selection_model = SelectFromModel(selector, prefit=True)
  X_train_new = selection_model.transform(X_train)
  X_val_new = selection_model.transform(X_val)
  # some tests
  assert(X_val_new.shape[1] == X_train_new.shape[1])
  assert(X_val_new.shape[1] <= X_val.shape[1])
  assert(X_train_new.shape[1] <= X_train_new.shape[1])
  assert(X_val_new.shape[0] == X_val.shape[0])
  assert(X_train_new.shape[0] == X_train_new.shape[0])
  return X_train_new, X_val_new

# cross validation
def cross_validate(model, params, X, y):
    cv_inner = StratifiedKFold(n_splits=n_splits, shuffle=True, random_state=1)
    search = GridSearchCV(estimator=model,
                          param_grid = params,
                          scoring='roc_auc', 
                          n_jobs=1, 
                          pre_dispatch = 2,
                          cv=cv_inner,
                          refit=True,
                          verbose=0)
    result = search.fit(X, y)
    best_model = result.best_estimator_

    cutoffs = []
    for train_index, test_index in cv_inner.split(X, y):
        Xtrain, Xtest = X[train_index], X[test_index]
        ytrain, ytest = y[train_index], y[test_index]
        current_model = best_model.fit(Xtrain, ytrain)
        probas = pd.DataFrame(np.transpose(np.array([current_model.predict_proba(Xtest)[:,1], ytest])), columns = ['prob', 'true'])
        probas_included = probas.query('true == 1')
        cutoffs.append(np.min(probas_included.prob))
        
    return result.best_estimator_, result.best_score_, cutoffs


def predict_validation(model, Xtrain, ytrain, Xval, yval):
    model.fit(Xtrain, ytrain)
    Xval = X_scaler.fit_transform(Xval)
    y_pred = model.predict_proba(Xval)[:,1]
    return y_pred, score(yval, y_pred)
  
  

# random forest
from sklearn.ensemble import RandomForestClassifier
rf = RandomForestClassifier(class_weight='balanced', random_state=42)
rf_grid = {'max_depth': [10, 100, None],
           'max_features': [5, 15, 30, 100],
           'min_samples_split': [2, 5, 10],
           'n_estimators': [100, 1000, 5000]}
           
           
# light gbm
from lightgbm import LGBMClassifier
lgb_grid = dict()
lgb_grid["num_leaves"] = [10, 50, 100]
lgb_grid["subsample"] = [0.2, 1]
lgb_grid["learning_rate"] = [0.05, 0.1, 0.2]
lgb_grid["max_depth"] = [2, 10, 50]
lgb = LGBMClassifier()

# logistic regression
from sklearn.linear_model import LogisticRegression
lr_grid = dict()
lr = LogisticRegression(penalty="none", solver='saga', random_state=0, max_iter=1000)

# svm
from sklearn.svm import SVC
svm_grid = {'C': [0.1,1, 10, 100], 'gamma': [1,0.1,0.01,0.001],'kernel': ['rbf', 'poly', 'sigmoid']}
svm = SVC(probability=True)


def compute_results(i):
  output = {}
  
  df_train = df[df["Fold"] <= i]
  df_val = df[df["Fold"] > i]
  y_train = df_train.decision_TIAB.eq('yes').mul(1).to_numpy()
  X_train = df_train.loc[:, ~df.columns.isin(['decision_TIAB', 'decision_VT', 'Fold'])].to_numpy()
  y_val = df_val.decision_TIAB.eq('yes').mul(1).to_numpy()
  X_val = df_val.loc[:, ~df.columns.isin(['decision_TIAB', 'decision_VT', 'Fold'])].to_numpy()
  X_train_new, X_val_new = feature_selection(X_train, X_val, y_train)
  output["dimension"] = X_train_new.shape[1]
  
  output["rf"] = {}
  rf_model, rf_score, rf_cutoffs = cross_validate(rf, rf_grid, X_train_new, y_train)
  rf_y, rf_val = predict_validation(rf_model, X_train_new, y_train,  X_val_new, y_val)
  output["rf"]["train_score"] = rf_score
  output["rf"]["test_score"] = rf_val
  output["rf"]["predicted_probas"] = rf_y
  output["rf"]["cutoffs"] = rf_cutoffs

  output["lgb"] = {}
  lgb_model, lgb_score, lgb_cutoffs = cross_validate(lgb, lgb_grid, X_train_new, y_train)
  lgb_y, lgb_val = predict_validation(lgb_model, X_train_new, y_train,  X_val_new, y_val)
  output["lgb"]["train_score"] = lgb_score
  output["lgb"]["test_score"] = lgb_val
  output["lgb"]["predicted_probas"] = lgb_y 
  output["lgb"]["cutoffs"] = lgb_cutoffs


  output["lr"] = {}
  lr_model, lr_score, lr_cutoffs = cross_validate(lr, lr_grid, X_train_new, y_train)
  lr_y, lr_val = predict_validation(lr_model, X_train_new, y_train,  X_val_new, y_val)
  output["lr"]["train_score"] = lr_score
  output["lr"]["test_score"] = lr_val
  output["lr"]["predicted_probas"] = lr_y
  output["lr"]["cutoffs"] = lr_cutoffs


  output["svm"] = {}
  svm_model, svm_score, svm_cutoffs = cross_validate(svm, svm_grid, X_train_new, y_train)
  svm_y, svm_val = predict_validation(svm_model, X_train_new, y_train,  X_val_new, y_val)
  output["svm"]["train_score"] = svm_score
  output["svm"]["test_score"] = svm_val
  output["svm"]["predicted_probas"] = svm_y
  output["svm"]["cutoffs"] = svm_cutoffs
  
  return(output)
  
no_splits = int(np.max(df["Fold"]))
results = list(map(compute_results, list(range(1,no_splits))))

result_dict = {}
for i in range(1,no_splits):
  result_dict[i] = results[i-1]
  
with open('python_results.pkl', 'wb') as fp:
    pickle.dump(result_dict, fp)
    print('dictionary saved successfully to file')
