# Supplementary material for: Semi-automated title-abstract screening using natural language processing and machine learning
Source: Syst Rev. 2024 Nov 1;13:274. doi: 10.1186/s13643-024-02688-w (PMC11529237; doi:10.1186/s13643-024-02688-w)
Supplement: Supplementary file 1 — Supplementary Material 1. [file 13643_2024_2688_MOESM1_ESM.zip › README.txt]

This folder contains five files:
- README.txt
- ExampleData.csv
- tutorial.Rproj
- text_processing.R
- machine_learning.py
- gpt2.py
- bert.py

The file ExampleData.csv shows in which way the data should be arranged.
It contains one row per publication and seven columns:
- ID: counter
- identifier: short identifier of publication
- decision_TIAB: decision after title abstract screening (include or exclude)
- decision_VT: decision after full text screening (include or exclude)
- author: authors
- title: title of publication
- abstract: abstract of publication
For publications to be classified from the resulting model,
both decision columns remain empty.

The file tutorial.Rproj ensures that we work in the
correct folder.

Run the file text_processing.R with R >= 4.1.0
to create a new CSV with decision, Fold, 
and one column per word with word counts as cells.

Run the file machine_learning.py with Python >= 3.10
to obtain a Python dictionary with the results and cutoffs
for each training proportion and learning method.

Run the files gpt2.py and bert.py to obtain Python
dictionaries with the results of training the two LLMs.

Required R packages:
- dplyr
- tidyr
- readr
- here
- tm
- textstem
- qdapDictionaries

Required Python libraries:
- pandas
- numpy
- sklearn
- random
- pickle
