# Supplementary material for: Semi-automated title-abstract screening using natural language processing and machine learning
Source: Syst Rev. 2024 Nov 1;13:274. doi: 10.1186/s13643-024-02688-w (PMC11529237; doi:10.1186/s13643-024-02688-w)
Supplement: Supplementary file 1 — Supplementary Material 1. [file 13643_2024_2688_MOESM1_ESM.zip › text_processing.R]

library(dplyr)
library(tidyr)

set.seed(2024)

# a list of words that should not be used for ML
delete_words <- c("patient", "patients", "background", "introduction", 
                  "conclusion", "may", "will", "also", "results", "however",
                  "use", "used", "primary", "outcome", "outcomes",
                  "significant", "significantly", "and", 
                  "one", "two", "day", "days", "stay", "hospital", "january", "trial")

delete_words <- union(delete_words, tm::stopwords("en")) # add stopwords


# function to replace special characters
# source: https://data-science-blog.com/blog/2015/11/21/text-mining-mit-r-sentiment-analyse-r-code-beispiel/
replaceSpecialChars <- function(d) gsub("[^a-z]", " ", d)


###############################################
## Data
###############################################
 
# Make Abstracts lower case and use tm transformations
# note the warning "transformation drops documents" can be ignored according to:
# https://stackoverflow.com/questions/51081415/transformation-drops-documents-error-in-r

data <- readr::read_delim(here::here("ExampleData.csv"), 
                          delim = ";", escape_double = FALSE, trim_ws = TRUE,
                          show_col_types = FALSE) |>
  filter(!is.na(abstract))


abstracts <- data |> 
  mutate(
    Abstract_lower = tolower(abstract),
    lemma_abstract = textstem::lemmatize_strings(Abstract_lower),
    Title_lower = tolower(title),
    lemma_title = textstem::lemmatize_strings(Title_lower),
  ) |>
  mutate(
    input = paste(lemma_title, lemma_abstract) # paste titles and abstracts
  ) |>
  pull(input) |>
  tm::VectorSource() |>
  tm::Corpus() %>% # create corpus object
  tm::tm_map(., tm::content_transformer(replaceSpecialChars)) %>% # remove special characters
  tm::tm_map(., tm::stripWhitespace) %>% # strip white space 
  tm::tm_map(., tm::stemDocument) %>% # reduce to word stem
  tm::TermDocumentMatrix(., control = list(minWordLength = 1)) 


# check if all words that occur often make sense
# otherwise add them to the delete_words above
freqterms100 <- tm::findFreqTerms(abstracts, 100)


# the next task is now to format this to a data.frame that counts the words for each abstract
# this is what we need to do machine learning
# we save this as CSV
df <- data.frame(t(as.matrix(abstracts))) %>%
  select(-one_of(delete_words)) %>% # remove delete words
  select(where(~sum(.) > 1)) %>% # only use words that appear at least twice
  select(sort(names(.))) # sort by columns names


###compare to dictionary
# setdiff(names(df), unique(tm::stemDocument(qdapDictionaries::GradyAugmented)))

###manual selection of a few clear candidates
delete_columns <- c("fusc", "lorem" )
df <- df |>
  select(-one_of(delete_columns))


# create folds for cross validation and decision columns
decision_TIAB <- ifelse(data$decision_TIAB %in% c("include", "maybe"), "yes", "no")
n_folds <- 10
fold_size_yes <- round(sum(decision_TIAB == "yes"), -1)
if (fold_size_yes > sum(decision_TIAB == "yes")) { fold_size_yes <- fold_size_yes - 10 }
fold_size_yes <- fold_size_yes / 10
folds <- rep(seq(1, n_folds, 1), fold_size_yes)
folds <- c(folds, 1:(sum(decision_TIAB == "yes")-10*fold_size_yes))

fold_size_no <- round(sum(decision_TIAB != "yes"), -1)
if (fold_size_no > sum(decision_TIAB != "yes")) { fold_size_no <- fold_size_no - 10 }
fold_size_no <- fold_size_no / 10
folds <- c(folds, rep(seq(1, n_folds, 1), fold_size_no))
folds <- c(folds, 1:(sum(decision_TIAB != "yes")-10*fold_size_no))


decision_VT <- data$decision_VT
output <- data.frame(cbind(decision_TIAB, decision_VT, df))
output <- output[sample(nrow(output)), ] |> arrange(desc(decision_TIAB))
output <- cbind(output, "Fold" = folds)

write.csv2(x = select(output, c(ID, identifier, decision_VT, decision_TIAB, Fold)),
           file = here::here("Identifier_fold_matching.csv"),
           row.names = FALSE)


write.csv2(x = output,
           file = here::here("DataMatrix.csv"),
           row.names = FALSE)
